# Supplementary material for: Myristoyl-CM4 Exhibits Direct Anticancer Activity and Immune Modulation in Hepatocellular Carcinoma: Evidence from In Vitro and Mouse Model Studies
Source: Int J Mol Sci. 2025 Apr 18;26(8):3829. doi: 10.3390/ijms26083829 (PMC12028079; doi:10.3390/ijms26083829)
Supplement: Supplementary file 1 [file ijms-26-03829-s001.zip]

Archive with 2 entries (2 files):
- FIG S1.pdf
- Table S1.pdf
